# Supplementary material for: The Local Heroes Project: a youth-led pan-India hyperlocal crisis relief model during the COVID-19 pandemic
Source: Front Public Health. 2023 Dec 7;11:1282289. doi: 10.3389/fpubh.2023.1282289 (PMC10740211; doi:10.3389/fpubh.2023.1282289)
Supplement: Supplementary file 2 [file Data_Sheet_1.xlsx]

## Sheet: Sheet1
City	Receiving Hospital	Supplies Donated	Quantity
Jammu	Govt. hospital Gandhinagar, Jammu	N95 Masks	100
		Oxygen Masks	50
	Sub-District Hospital billawar	Nasal Cannula	10
		BMC F-2 face Masks	1
		N95 Maskss	50
		Surgical Masks	1000
		Sanitizers 1L	5
		Gloves	100
Delhi	PHC* Mehrauli	N95 Masks	200
		Gloves	200
		Sanitizers 5 L	5
	PHC* Subhash Colony	Moxsen CV	200
		Mountair LC	300
		PCM*** 500/650 mg	1000
		Doxycycline 100 mg	200
		Vitamin C 500 mg	500
		Azee	300
		LCZ	200
		Oximeter	10
	PHC* Wazirabad	N95 Masks	200
		Gloves	250
	PHC* Talheta	N95	200
		Gloves	200
	PHC* Barola	N95	150
		Gloves	110
		Sanitizers 1L	10
	PHC* Palam	N95	200
		Gloves	200
		Sanitizers 1L	20
	PHC* Maharajpur	N95	100
		Examination Gloves	200
		Surgical Gloves	100
		Surgical Masks	400
		Sanitizers 5L	4
	PHC* Jahangirpuri	N95 Masks	200
		Gloves	250
		Sanitizers 1L	20
	PHC* Gokulpuri	N95 Masks	100
		Gloves	400
		Sanitizers 1L	17
	Guru Gobind Singh Hospital	N95 Masks	1000
	NDMC Medical College, Hindu Rao Hospital	Portable Ventilator EPV200	2
Vadodara	Sir Sayaji Rao Hospital	5000 units/ml Heparin Injections 5ml	1000
		5000 units/ml Heparin Injections 5ml	300
		Bipap Masks	4
		Inj MPSS	1000
		Troinoxa 50 injection	200
		Heparin 1000IU/ml	200
		Heparin 5000IU/ml	1000
	GMERS Gotri Hospital	Curepenem 1gm injection	300
		Meropenem 1gm injection	60
		Rosinox-60 injection	300
		Formic 1g injection	800
		Cefzone 1g injection	200
		Bipap Masks Medium	5
		Bipap Masks Large	5
		Inj MPSS	2000
		Cefzone 1gm	1000
	Khadol PHC*	Pulse oximeter	10
		Dolo 650	7350
		Ecosprin	21000
Surat	PHC* TAPI	Masks	500
		Gloves	500
		2 box gloves	200
		Enoxaparin Inj	40
Ahmedabad	BAVLA PHC*s
	Gangad, Bavla	N 95 Masks	30
		Gloves	30
	Kavitha, Bavla	N 95 Masks	30
		Gloves	30
	Nanodara,Bavla	N 95 Masks	30
		Gloves	30
	Shiyal, Bavla	N 95 Masks	30
		Gloves	30
	DASKROI PHC*s
	Aslali, Daskroi	N 95 Masks	30
		Gloves	30
	Jetalpur, Daskroi	N 95 Masks	30
		Gloves	30
	Kasindra,Daskroi	N 95 Masks	30
		Gloves	30
	Kuha, Daskroi	N 95 Masks	30
		Gloves	30
	Vahelal, Daskroi	N 95 Masks	30
		Gloves	30
	Kanbha, Daskroi	N 95 Masks	30
		Gloves	30
	Nandej, Daskroi	N 95 Masks	30
		Gloves	30
	DETROJ-RAMPURA PHC*s
	Kotasan Road, Detroj-Rampura	N 95 Masks	30
		Gloves	30
	Rampura, Detroj-Rampura	N 95 Masks	30
		Gloves	30
	Rudatal, Detroj-Rampura	N 95 Masks	30
		Gloves	30
	DHANDHUKA PHC*s
	Hadala, Dhandhuka	N 95 Masks	30
		Gloves	30
	Vagad, Dhandhuka	N 95 Masks	30
		Gloves	30
	Akru, Dhandhuka	N 95 Masks	30
		Gloves	30
	DHOLERA PHC*s
	Bhadiyad, Dholera	N 95 Masks	30
		Gloves	30
	Dholera, Dholera	N 95 Masks	30
		Gloves	30
	Pipli, Dholera	N 95 Masks	30
		Gloves	30
	DHOLKA PHC*s
	Ambaliyara, Dholka	N 95 Masks	30
		Gloves	30
	Chaloda, Dholka	N 95 Masks	30
		Gloves	30
	Ganol, Dholka	N 95 Masks	30
		Gloves	30
	Koth, Dholka	N 95 Masks	30
		Gloves	30
	Transad, Dholka	N 95 Masks	30
		Gloves	30
	Vataman, Dholka	N 95 Masks	30
		Gloves	30
	MANDAL PHC*s
	Sitapur, Mandal	N 95 Masks	30
		Gloves	30
	Trent, Mandal	N 95 Masks	30
		Gloves	30
	Vithlapur, Mandal	N 95 Masks	30
		Gloves	30
	SANAND PHC*s
	Chekhla, Sanand	N 95 Masks	30
		Gloves	30
	Modasar, Sanand	N 95 Masks	30
		Gloves	30
	Upardal, Sanand	N 95 Masks	30
		Gloves	30
	Virochannagar, Sanand	N 95 Masks	30
		Gloves	30
	Zolapur, Sanand	N 95 Masks	30
		Gloves	30
	Sanathal, Sanand	N 95 Masks	30
		Gloves	30
	VIRAMGAM PHC*s
	Goraiya, Viramgam	N 95 Masks	30
		Gloves	30
	Karakathal, Viramgam	N 95 Masks	30
		Gloves	30
	Kumarkhan, Viramgam	N 95 Masks	30
		Gloves	30
	Manipura, Viramgam	N 95 Masks	30
		Gloves	30
	Vansava, Viramgam	N 95 Masks	30
		Gloves	30
	BJMC Hospital	N 95 Masks	30
		Gloves	30
Kolhapur	PHC* Karvir	Surgical Masks	150
		Sterile Gloves	100
		Hand sanitisers 5L	3
	PHC* Dhamod	Surgical Masks	150
		Sanitizers 5 L	3
		Sterile Gloves	150
		Paracetamol	5000
	PHC* Sule	N95 face Masks	400
	PHC* Panhala	Sanitisers 5 L	3
		Gloves	100
	PHC* Sarawade	Sanitizer 5 L	3
		N95 Masks	400
Nashik	PHC* Dapur	Face shield	44
		Sanitizer 1L	44
		Surgical Masks	440
		Cloth Masks	88
	PHC* Devpur	Face shield	83
		Sanitizer 5L	8.3
		Surgical Masks	830
		Cloth Masks	166
	PHC* Pandhurli	Face shield	75
		Sanitizer 5L	7.5
		Surgical Masks	750
		Cloth Masks	150
Pune	Bharati Urban Health Training Centre	Sanitizer 5L	10
		Sanitizer 5L	10
		Hand wash bottles	220
		Face shield	220
		Gloves	300
	Bharati Rural Health Training Centre	Masks	100
		Sanitizer 1L	2.5
		Pulse oximeter	2
Agra	Urban Health Training Centre	N95 Masks	175
		N95 Masks	175
		N95 Masks	175
		N95 Masks	175
		N95 Masks	175
		N95 Masks	175
		N95 Masks	175
		N95 Masks	175
		N95 Masks	175
		N95 Masks	175
		N95 Masks	175
		N95 Masks	175
		N95 Masks	175
		N95 Masks	175
		N95 Masks	175
		N95 Masks	175
		N95 Masks	175
		N95 Masks	175
		N95 Masks	175
		N95 Masks	175
		N95 Masks	175
		N95 Masks	175
		N95 Masks	175
		N95 Masks	175
		N95 Masks	175
		N95 Masks	175
		N95 Masks	175
		N95 Masks	175
		N95 Masks	175
		N95 Masks	175
	Rural Health Training Centre	N95 Masks	175
		N95 Masks	175
		N95 Masks	175
		N95 Masks	175
		N95 Masks	175
		N95 Masks	175
		N95 Masks	175
		N95 Masks	175
		N95 Masks	175
		N95 Masks	175
		N95 Masks	175
		N95 Masks	175
		N95 Masks	175
		N95 Masks	175
		N95 Masks	175
		N95 Masks	175
		N95 Masks	175
		N95 Masks	175
	Urban Health Training Centre	Unsterile Gloves	50
		Unsterile Gloves	50
		Unsterile Gloves	50
		Unsterile Gloves	50
		Unsterile Gloves	50
		Unsterile Gloves	50
		Unsterile Gloves	50
		Unsterile Gloves	50
		Unsterile Gloves	50
		Unsterile Gloves	50
		Unsterile Gloves	50
		Unsterile Gloves	50
		Unsterile Gloves	50
		Unsterile Gloves	50
		Unsterile Gloves	50
		Unsterile Gloves	50
		Unsterile Gloves	50
		Unsterile Gloves	50
		Unsterile Gloves	50
		Unsterile Gloves	50
		Unsterile Gloves	50
		Unsterile Gloves	50
		Unsterile Gloves	50
		Unsterile Gloves	50
		Unsterile Gloves	50
		Unsterile Gloves	50
		Unsterile Gloves	50
		Unsterile Gloves	50
		Unsterile Gloves	50
		Unsterile Gloves	50
	Rural Health Training Centre	Unsterile Gloves	50
		Unsterile Gloves	50
		Unsterile Gloves	50
		Unsterile Gloves	50
		Unsterile Gloves	50
		Unsterile Gloves	50
		Unsterile Gloves	50
		Unsterile Gloves	50
		Unsterile Gloves	50
		Unsterile Gloves	50
		Unsterile Gloves	50
		Unsterile Gloves	50
		Unsterile Gloves	50
		Unsterile Gloves	50
		Unsterile Gloves	50
		Unsterile Gloves	50
		Unsterile Gloves	50
		Unsterile Gloves	50
	Urban Health Training Centre	Sanitizers 1L	1
		Sanitizers 1L	1
		Sanitizers 1L	1
		Sanitizers 1L	1
		Sanitizers 1L	1
		Sanitizers 1L	1
		Sanitizers 1L	1
		Sanitizers 1L	1
		Sanitizers 1L	1
		Sanitizers 1L	1
		Sanitizers 1L	1
		Sanitizers 1L	1
		Sanitizers 1L	1
		Sanitizers 1L	1
		Sanitizers 1L	1
		Sanitizers 1L	1
		Sanitizers 1L	1
		Sanitizers 1L	1
		Sanitizers 1L	1
		Sanitizers 1L	1
		Sanitizers 1L	1
		Sanitizers 1L	1
		Sanitizers 1L	1
		Sanitizers 1L	1
		Sanitizers 1L	1
		Sanitizers 1L	1
		Sanitizers 1L	1
		Sanitizers 1L	1
		Sanitizers 1L	1
		Sanitizers 1L	1
	Rural Health Training Centre	Sanitizers 1L	1
		Sanitizers 1L	1
		Sanitizers 1L	1
		Sanitizers 1L	1
		Sanitizers 1L	1
		Sanitizers 1L	1
		Sanitizers 1L	1
		Sanitizers 1L	1
		Sanitizers 1L	1
		Sanitizers 1L	1
		Sanitizers 1L	1
		Sanitizers 1L	1
		Sanitizers 1L	1
		Sanitizers 1L	1
		Sanitizers 1L	1
		Sanitizers 1L	1
		Sanitizers 1L	1
		Sanitizers 1L	1
Varanasi	PHC* sewapuri varanasi	Face shield	50
		Oximeter	5
		Disinfectant spray alcohol based 5L	1
		N-95 Masks	200
		Sterile gloves	200
		Examination Gloves	100
		Hand sanitizer 5L	3.5
Lucknow	PHC*, Sarojini Nagar	N-95 Masks	50
		Surgical Masks	200
		Gloves	100
		Sanitizers 5 L	4
Silchar	Silchar Medical College and Hospital, Silchar	Pressure Monitoring Line	50
		Face Masks with reservoir bag	118
		Pulse oximeter	50
		Adult diapers	100
Dibrugarh	Rural Health Training Centre, Chabua	N95 Masks	250
		Surgical Masks	1000
		Face Shield	180
Guwahati	Guwahati Medical College	Oximeter	3
		Personal Protective Equipment kits	32
Dhemaji	Under Dhemaji District Khanamukh PHC*	Surgical Masks	500
		Gloves	120
		Face Sheild	120
Tezpur	Panchmile PHC*	Powdered examination gloves	300
		Surgical Masks	300
		N95 face Masks	30
		Face shield	20
		Hand sanitizer	5
		Pulse Oximeter	2
	Tengabasti Health and Wellness Centre	Powdered examination gloves	100
		Surgical Masks	200
		N95 face Masks	20
		Face shield	10
		Hand sanitizer	5
		Pulse Oximeter	2
Jorhat	Jorhat Medical College	Dettol Liquid Handwash	54
		Hand Sanitizer 5L	2.2
		N95 Masks	89
Siliguri	Matigara PHC*	Alcohol based sanitizer 5 L	10
		Alcohol based sanitier 1L	100
		Gloves	500
		N95 Masks	200
		Masks (3 layered)	1000
		Face Shield	150
		Cap (Head cover)	200
Coimbatore	Ramanathapuram, PHC*	Gloves	200
		N95	40
		Surgical Masks	150
		Pulse oximeter	1
Rohtak	CHC** Kiloi	Face shield	100
	CHC** Madina	Masks	100
		Face sheild	100
		Gloves	100
	Asha Worker	Gloves	100
		Surgical Masks	100
		Face sheild	100
	Bamal Hospital	Surgical Masks	200
	PHC* Mokhra	PCM***	1200
		Masks	100
		Gloves	250
	PHC* Kalanaur	Masks	100
		Sanitizer 1L	2
		K95 Masks	25
		PCM***	2000
	District Jail	Masks	50
		Gloves	250
		Bottle1L	2
		K95 Masks	50
		Vitmain C tablets	800
		PCM***	1500
		Azithromycin	440
	PHC* Hasangarh	Masks	50
		Gloves	250
		Sanitizer 1L	2
		PCM***	1500
		K95	25
	PHC* Meham	Masks	100
		Bottle sanitizer 1L	1
		K95	50
		PCM***	1250
	PHC* Titoli	Masks	50
		Gloves	250
		K95 Masks	50
		PCM***	2000
	CHC** Chiri	Surgical Masks	100
		Face sheild	100
	PHC* Nindana	Surgical Masks	50
		Gloves	150
		K95 Masks	70
Goa	PHC* PONDA	Gloves	500
		N95 Masks	1000
		3PLY Masks	1000
		Insulin syringe	100
		Diaper	50
		Nebulization Masks	100
		O2 Masks	100
		Nasal prong	50
		Spirometer	5
		Small betadine ointment	50
		Betadine solution 1L	5
		Hydrogen peroxide 400ml	5
	Shyamprasad Mukherjee Step Up Hospital	Cefuroxime Axetil	200
		Cefoperazone+sulbactam injection	10
		Asthalin/Salbutamol soln 15ml	50
		Ambroxol cough syrup 100ml	50
		IV fluid 500ml	100
Belgaum	Government Urban Family Health Centre ,Kanbargi,Belgaum	Gloves	100
		Azithromycin	250
		Ciprofloxacin	250
		Amoxiclav	250
		Cefexime	60
		Omeprazole	300
		B Complex	250
		PCM***	500
		Cetrizine	50
		Monocef	350
		Sanitizer 5 L	2
		Gloves	50
		Masks	200
		Oximeter	1
	Budarkatti PHC*	Amoxicillin+Potassium Clavulanate	200
		B complex	100
		Examination Gloves	100
		N95 Masks	200
		Handwash	20L
	UHC, Kinaye	Ivermectin	500
		Azithromycin	500
		Doxycyclin	500
		PCM***	500
		Oximeter	1
		Sanitizer 5 L	5
	CHC** NAGANOOR	N95	100
		Examination Gloves	50
		Personal Protective Equipment	20
		Oximeter	2
	PHC* HUNSHIKATTI	Azithromycin	102
		Doxycycline	200
		PCM***	500
		Cetrizine	50
		Amoxiclav	82
		B complex	210
		Vit C	250
		Ciprofloxacin	150
		Examination gloves	50
		surgical gloves	40
		Oximeter	1
		N95	150
		Sanitizer 5 L	1
	PHC* UDDIKERI	Azithromycin	100
		B Complex	600
		Amoxyclav	100
		N95 Masks	100
		Disposable Gloves	150
		Pulse Oximeter	1
		Handwash 5L	2
	PHC* NEGINAHAL	PCM***	200
		Azithromycin	200
		Doxycycline	104
		Vitamin C	105
Bangalore	Uttarahalli Respiratory Triage centre	Pulse oximeter	1
		Sterilium 1L	3
		Gloves box	500
		Personal Protective Equipment	10
		N95 Masks	`175
		OKCET L	90
		CZIM	300
		AZILAB 500	90
		Paracip 500	180
		Sanitizer 1L	7.5
		Surgical Masks	1050
Behrampur (Orissa)	MKCG Medical College	pulse oximeter	20
		Personal Protective Equipment kit	200
	*PHC	Primary Health Centre
	**CHC	Community Health Centre
	***PCM	Paracetamol/Acetaminophen
